# Supplementary material for: Reliable genomic strategies for species classification of plant genetic resources
Source: BMC Bioinformatics. 2021 Mar 31;22:173. doi: 10.1186/s12859-021-04018-6 (PMC8011391; doi:10.1186/s12859-021-04018-6)
Supplement: Supplementary file 1 — Additional file 1. Prediction accuracy per species and species representation. Classifiers are Random Forest (RF), Naive Bayes (NB), Neighbour-Joining (NJ), 1-Nearest Neighbour (1-NN), and 3-Nearest-Neighbours (3-NN), respectively. The number of accessions per species is denoted by ’n’. The best performance for each dataset is presented in bold. [file 12859_2021_4018_MOESM1_ESM.xlsx]

## Sheet: Sunflower
Prediction accuracy per species for the sunflower dataset
	n	RF	NB	NJ	1-NN	3-NN
H. strumosus	1	0	0	0	0	0
H. paradoxus	2	0	0	1	1	1
H. decapetalus	3	0	1	1	0.67	0.33
H. nutallii	3	0	1	1	1	1
H. hirsutus	4	0	0	0	0	0.5
H. winterii	4	0	1	0.5	0.25	1
H. divaricatus	5	0.4	0	0.8	0.4	0.6
H. giganteus	5	1	0.2	1	1	1
H. bolanderi	6	0	0.83	0.83	0.17	1
H. grosseserratus	6	1	0	0.83	0.83	0.83
H. tuberosus	6	1	0	1	1	1
H. praecox	7	0.86	0	0.86	0.71	0.86
H. anomalus	8	0.88	0	0.88	0.88	0.88
H. exilis	10	0.7	0	0.8	0.9	0.8
H. argophyllus	11	1	0.27	1	1	1
H. maximilliani	11	0.82	0	0.82	0.82	0.82
H. deserticola	14	1	0	1	1	1
H. debilis	15	0.93	0	0.93	1	1
H. neglectus	18	1	0	0.94	0.11	1
H. niveus	18	0.94	0	0.94	0.83	0.94
H. petiolaris	19	0.84	0	0.84	0.53	0.89
H. annuus	100	1	0	0.98	0.99	0.99

## Sheet: Tomato AFLP
Prediction accuracy per species for the AFLP tomato dataset
	n	RF	NB	NJ	1-NN	3-NN
S. galapagense	2	0	0	0	0	0.5
Hybrid var.	3	0	0	0	0	0
S. lycopersicoides	3	1	1	1	1	1
S. corneliomulleri	4	0	0.25	0.5	0.25	0.5
S. huaylasense	4	1	1	1	1	1
S. cheesmaniae	8	1	0	0.88	0.88	1
S. lycopersicum	9	1	0.11	1	1	1
S. pennelii	9	1	0	1	1	1
S. arcanum	10	0.8	0	0.6	0.6	0.7
S. chmielewskii	10	1	1	1	1	1
S. neorickii	12	1	0.17	1	1	1
S. peruvianum	12	0.92	0	0.75	0.75	1
S. habrochaites	14	1	0	1	1	1
S. pimpinellifolium	21	1	0	0.62	0.81	0.9
S. chilense	26	1	0	0.96	0.96	1

## Sheet: Tomato reseq
Prediction accuracy per species for the resequenced tomato dataset
	n	RF	NB	NJ	1-NN	3-NN
S. corneliomulleri	1	0	0	0	0	0
S. galapagense	1	0	0	0	0	0
S. arcanum	2	0	0	0	0	0
S. cheesmaniae	2	0.5	0	0	0.5	1
S. chilense	2	0	0	1	1	1
S. chmielewskii	2	1	0	1	1	1
S. neorickii	2	1	0	1	1	1
S. pennellii	2	0	0	0	0	0
S. peruvianum	2	0	0	1	0	1
S. huaylasense	3	0.67	0	0	0.67	0.67
S. pimpinellifolium	4	1	0.75	0.75	1	1
S. habrochaites	7	1	1	1	1	1
S. lycopersicum	50	1	1	1	1	1
