# Supplementary material for: Reliable genomic strategies for species classification of plant genetic resources
Source: BMC Bioinformatics. 2021 Mar 31;22:173. doi: 10.1186/s12859-021-04018-6 (PMC8011391; doi:10.1186/s12859-021-04018-6)
Supplement: Supplementary file 4 — Additional file 4. Tomato reseq dataset and predictions. List of resequenced tomato accessions included in this study, their a priori classifications and species predictions from all classifiers studied. [file 12859_2021_4018_MOESM4_ESM.csv]

	A priori classifications	RF	NBLOO	NJ	1-NN	3-NN
RF001	S. lycopersicum	S. lycopersicum	S. lycopersicum	S. lycopersicum	S. lycopersicum	S. lycopersicum
RF002	S. lycopersicum	S. lycopersicum	S. lycopersicum	S. lycopersicum	S. lycopersicum	S. lycopersicum
RF003	S. lycopersicum	S. lycopersicum	S. lycopersicum	S. lycopersicum	S. lycopersicum	S. lycopersicum
RF004	S. lycopersicum	S. lycopersicum	S. lycopersicum	S. lycopersicum	S. lycopersicum	S. lycopersicum
RF005	S. lycopersicum	S. lycopersicum	S. lycopersicum	S. lycopersicum	S. lycopersicum	S. lycopersicum
RF007	S. lycopersicum	S. lycopersicum	S. lycopersicum	S. lycopersicum	S. lycopersicum	S. lycopersicum
RF008	S. lycopersicum	S. lycopersicum	S. lycopersicum	S. lycopersicum	S. lycopersicum	S. lycopersicum
RF011	S. lycopersicum	S. lycopersicum	S. lycopersicum	S. lycopersicum	S. lycopersicum	S. lycopersicum
RF012	S. lycopersicum	S. lycopersicum	S. lycopersicum	S. lycopersicum	S. lycopersicum	S. lycopersicum
RF013	S. lycopersicum	S. lycopersicum	S. lycopersicum	S. lycopersicum	S. lycopersicum	S. lycopersicum
RF014	S. lycopersicum	S. lycopersicum	S. lycopersicum	S. lycopersicum	S. lycopersicum	S. lycopersicum
RF015	S. lycopersicum	S. lycopersicum	S. lycopersicum	S. lycopersicum	S. lycopersicum	S. lycopersicum
RF016	S. lycopersicum	S. lycopersicum	S. lycopersicum	S. lycopersicum	S. lycopersicum	S. lycopersicum
RF017	S. lycopersicum	S. lycopersicum	S. lycopersicum	S. lycopersicum	S. lycopersicum	S. lycopersicum
RF018	S. lycopersicum	S. lycopersicum	S. lycopersicum	S. lycopersicum	S. lycopersicum	S. lycopersicum
RF019	S. lycopersicum	S. lycopersicum	S. lycopersicum	S. lycopersicum	S. lycopersicum	S. lycopersicum
RF020	S. lycopersicum	S. lycopersicum	S. lycopersicum	S. lycopersicum	S. lycopersicum	S. lycopersicum
RF021	S. lycopersicum	S. lycopersicum	S. lycopersicum	S. lycopersicum	S. lycopersicum	S. lycopersicum
RF022	S. lycopersicum	S. lycopersicum	S. lycopersicum	S. lycopersicum	S. lycopersicum	S. lycopersicum
RF023	S. lycopersicum	S. lycopersicum	S. lycopersicum	S. lycopersicum	S. lycopersicum	S. lycopersicum
RF025	S. corneliomulleri	S. lycopersicum	S. lycopersicum	S. habrochaites	S. lycopersicum	S. lycopersicum
RF026	S. lycopersicum	S. lycopersicum	S. lycopersicum	S. lycopersicum	S. lycopersicum	S. lycopersicum
RF027	S. lycopersicum	S. lycopersicum	S. lycopersicum	S. lycopersicum	S. lycopersicum	S. lycopersicum
RF028	S. lycopersicum	S. lycopersicum	S. lycopersicum	S. lycopersicum	S. lycopersicum	S. lycopersicum
RF029	S. lycopersicum	S. lycopersicum	S. lycopersicum	S. lycopersicum	S. lycopersicum	S. lycopersicum
RF030	S. lycopersicum	S. lycopersicum	S. lycopersicum	S. lycopersicum	S. lycopersicum	S. lycopersicum
RF031	S. lycopersicum	S. lycopersicum	S. lycopersicum	S. lycopersicum	S. lycopersicum	S. lycopersicum
RF032	S. lycopersicum	S. lycopersicum	S. lycopersicum	S. lycopersicum	S. lycopersicum	S. lycopersicum
RF033	S. lycopersicum	S. lycopersicum	S. lycopersicum	S. lycopersicum	S. lycopersicum	S. lycopersicum
RF034	S. lycopersicum	S. lycopersicum	S. lycopersicum	S. lycopersicum	S. lycopersicum	S. lycopersicum
RF035	S. lycopersicum	S. lycopersicum	S. lycopersicum	S. lycopersicum	S. lycopersicum	S. lycopersicum
RF036	S. lycopersicum	S. lycopersicum	S. lycopersicum	S. lycopersicum	S. lycopersicum	S. lycopersicum
RF037	S. lycopersicum	S. lycopersicum	S. lycopersicum	S. lycopersicum	S. lycopersicum	S. lycopersicum
RF038	S. lycopersicum	S. lycopersicum	S. lycopersicum	S. lycopersicum	S. lycopersicum	S. lycopersicum
RF039	S. lycopersicum	S. lycopersicum	S. lycopersicum	S. lycopersicum	S. lycopersicum	S. lycopersicum
RF040	S. lycopersicum	S. lycopersicum	S. lycopersicum	S. lycopersicum	S. lycopersicum	S. lycopersicum
RF041	S. lycopersicum	S. lycopersicum	S. lycopersicum	S. lycopersicum	S. lycopersicum	S. lycopersicum
RF042	S. lycopersicum	S. lycopersicum	S. lycopersicum	S. lycopersicum	S. lycopersicum	S. lycopersicum
RF043	S. lycopersicum	S. lycopersicum	S. lycopersicum	S. lycopersicum	S. lycopersicum	S. lycopersicum
RF044	S. pimpinellifolium	S. pimpinellifolium	S. pimpinellifolium	S. pimpinellifolium	S. pimpinellifolium	S. pimpinellifolium
RF045	S. pimpinellifolium	S. pimpinellifolium	S. cheesmaniae	S. cheesmaniae	S. pimpinellifolium	S. pimpinellifolium
RF046	S. pimpinellifolium	S. pimpinellifolium	S. pimpinellifolium	S. pimpinellifolium	S. pimpinellifolium	S. pimpinellifolium
RF047	S. pimpinellifolium	S. pimpinellifolium	S. pimpinellifolium	S. pimpinellifolium	S. pimpinellifolium	S. pimpinellifolium
RF049	S. peruvianum	S. huaylasense	S. chilense	S. peruvianum	S. pennellii	S. peruvianum
RF051	S. chmielewskii	S. chmielewskii	S. neorickii	S. chmielewskii	S. chmielewskii	S. chmielewskii
RF052	S. chmielewskii	S. chmielewskii	S. neorickii	S. chmielewskii	S. chmielewskii	S. chmielewskii
RF053	S. cheesmaniae	S. galapagense	S. pimpinellifolium	S. galapagense	S. galapagense	S. cheesmaniae
RF054	S. lycopersicum	S. lycopersicum	S. lycopersicum	S. lycopersicum	S. lycopersicum	S. lycopersicum
RF055	S. cheesmaniae	S. cheesmaniae	S. pimpinellifolium	S. lycopersicum	S. cheesmaniae	S. cheesmaniae
RF056	S. neorickii	S. neorickii	S. chmielewskii	S. neorickii	S. neorickii	S. neorickii
RF057	S. neorickii	S. neorickii	S. chmielewskii	S. neorickii	S. neorickii	S. neorickii
RF058	S. arcanum	S. neorickii	S. neorickii	S. habrochaites	S. pimpinellifolium	S. neorickii
RF059	S. arcanum	S. neorickii	S. neorickii	S. habrochaites	S. neorickii	S. neorickii
RF060	S. peruvianum	S. chilense	S. chilense	S. peruvianum	S. chilense	S. peruvianum
RF062	S. huaylasense	S. pennellii	S. cheesmaniae	S. habrochaites	S. pimpinellifolium
RF063	S. huaylasense	S. huaylasense	S. chilense	S. habrochaites	S. huaylasense	S. huaylasense
RF064	S. chilense	S. huaylasense	S. peruvianum	S. chilense	S. chilense	S. chilense
RF065	S. chilense	S. peruvianum	S. peruvianum	S. chilense	S. chilense	S. chilense
RF066	S. habrochaites	S. habrochaites	S. habrochaites	S. habrochaites	S. habrochaites	S. habrochaites
RF067	S. habrochaites	S. habrochaites	S. habrochaites	S. habrochaites	S. habrochaites	S. habrochaites
RF068	S. habrochaites	S. habrochaites	S. habrochaites	S. habrochaites	S. habrochaites	S. habrochaites
RF069	S. habrochaites	S. habrochaites	S. habrochaites	S. habrochaites	S. habrochaites	S. habrochaites
RF070	S. habrochaites	S. habrochaites	S. habrochaites	S. habrochaites	S. habrochaites	S. habrochaites
RF071	S. habrochaites	S. habrochaites	S. habrochaites	S. habrochaites	S. habrochaites	S. habrochaites
RF072	S. habrochaites	S. habrochaites	S. habrochaites	S. habrochaites	S. habrochaites	S. habrochaites
RF073	S. pennellii	S. huaylasense	S. chilense	S. habrochaites	S. chilense	S. chilense
RF074	S. pennellii	S. habrochaites	S. cheesmaniae	S. pimpinellifolium	S. pimpinellifolium
RF075	S. huaylasense	S. huaylasense	S. chilense	S. pimpinellifolium	S. huaylasense	S. huaylasense
RF077	S. lycopersicum	S. lycopersicum	S. lycopersicum	S. lycopersicum	S. lycopersicum	S. lycopersicum
RF078	S. lycopersicum	S. lycopersicum	S. lycopersicum	S. lycopersicum	S. lycopersicum	S. lycopersicum
RF088	S. lycopersicum	S. lycopersicum	S. lycopersicum	S. lycopersicum	S. lycopersicum	S. lycopersicum
RF089	S. lycopersicum	S. lycopersicum	S. lycopersicum	S. lycopersicum	S. lycopersicum	S. lycopersicum
RF090	S. lycopersicum	S. lycopersicum	S. lycopersicum	S. lycopersicum	S. lycopersicum	S. lycopersicum
RF091	S. lycopersicum	S. lycopersicum	S. lycopersicum	S. lycopersicum	S. lycopersicum	S. lycopersicum
RF093	S. lycopersicum	S. lycopersicum	S. lycopersicum	S. lycopersicum	S. lycopersicum	S. lycopersicum
RF096	S. lycopersicum	S. lycopersicum	S. lycopersicum	S. lycopersicum	S. lycopersicum	S. lycopersicum
RF097	S. lycopersicum	S. lycopersicum	S. lycopersicum	S. lycopersicum	S. lycopersicum	S. lycopersicum
RF102	S. lycopersicum	S. lycopersicum	S. lycopersicum	S. lycopersicum	S. lycopersicum	S. lycopersicum
RF103	S. lycopersicum	S. lycopersicum	S. lycopersicum	S. lycopersicum	S. lycopersicum	S. lycopersicum
RF104	S. galapagense	S. cheesmaniae	S. cheesmaniae	S. cheesmaniae	S. cheesmaniae	S. cheesmaniae
