# Supplementary material for: Reliable genomic strategies for species classification of plant genetic resources
Source: BMC Bioinformatics. 2021 Mar 31;22:173. doi: 10.1186/s12859-021-04018-6 (PMC8011391; doi:10.1186/s12859-021-04018-6)
Supplement: Supplementary file 5 — Additional file 5. Sunflower dataset and predictions. List of sunflower accessions included in this study, their a priori classifications and species predictions from all classifiers studied. [file 12859_2021_4018_MOESM5_ESM.csv]

	A priori classifications	RF	NBLOO	NJ	1-NN	3-NN
ann01	H. annuus	H. annuus	H. winterii	H. annuus	H. annuus	H. annuus
ann02	H. annuus	H. annuus	H. winterii	H. annuus	H. annuus	H. annuus
ann03	H. annuus	H. annuus	H. winterii	H. annuus	H. annuus	H. annuus
ann04	H. annuus	H. annuus	H. winterii	H. annuus	H. annuus	H. annuus
ann05	H. annuus	H. annuus	H. winterii	H. annuus	H. annuus	H. annuus
ann06	H. annuus	H. annuus	H. winterii	H. annuus	H. annuus	H. annuus
ann07	H. annuus	H. annuus	H. winterii	H. annuus	H. annuus	H. annuus
ann08	H. annuus	H. annuus	H. winterii	H. annuus	H. annuus	H. annuus
ann09	H. annuus	H. annuus	H. winterii	H. annuus	H. annuus	H. annuus
ann10	H. annuus	H. annuus	H. winterii	H. annuus	H. annuus	H. annuus
ann11	H. annuus	H. annuus	H. winterii	H. annuus	H. annuus	H. annuus
ann112	H. annuus	H. annuus	H. paradoxus	H. petiolaris	H. annuus	H. annuus
ann12	H. annuus	H. annuus	H. winterii	H. annuus	H. annuus	H. annuus
ann13	H. annuus	H. annuus	H. winterii	H. annuus	H. annuus	H. annuus
ann14	H. annuus	H. annuus	H. winterii	H. annuus	H. annuus	H. annuus
ann15	H. annuus	H. annuus	H. winterii	H. annuus	H. annuus	H. annuus
ann16	H. annuus	H. annuus	H. winterii	H. annuus	H. annuus	H. annuus
ann17	H. annuus	H. annuus	H. winterii	H. annuus	H. annuus	H. annuus
ann18	H. annuus	H. annuus	H. winterii	H. annuus	H. annuus	H. annuus
ann19	H. annuus	H. annuus	H. winterii	H. annuus	H. annuus	H. annuus
ann20	H. annuus	H. annuus	H. winterii	H. annuus	H. annuus	H. annuus
ann204	H. annuus	H. annuus	H. winterii	H. annuus	H. annuus	H. annuus
ann21	H. annuus	H. annuus	H. winterii	H. annuus	H. annuus	H. annuus
ann22	H. annuus	H. annuus	H. winterii	H. annuus	H. annuus	H. annuus
ann225	H. annuus	H. annuus	H. winterii	H. annuus	H. annuus	H. annuus
ann23	H. annuus	H. annuus	H. winterii	H. winterii	H. winterii	H. winterii
ann24	H. annuus	H. annuus	H. winterii	H. annuus	H. annuus	H. annuus
ann25	H. annuus	H. annuus	H. winterii	H. annuus	H. annuus	H. annuus
ann255	H. annuus	H. annuus	H. winterii	H. annuus	H. annuus	H. annuus
ann26	H. annuus	H. annuus	H. winterii	H. annuus	H. annuus	H. annuus
ann27	H. annuus	H. annuus	H. winterii	H. annuus	H. annuus	H. annuus
ann28	H. annuus	H. annuus	H. winterii	H. annuus	H. annuus	H. annuus
ann29	H. annuus	H. annuus	H. winterii	H. annuus	H. annuus	H. annuus
ann30	H. annuus	H. annuus	H. winterii	H. annuus	H. annuus	H. annuus
ann31	H. annuus	H. annuus	H. winterii	H. annuus	H. annuus	H. annuus
ann32	H. annuus	H. annuus	H. winterii	H. annuus	H. annuus	H. annuus
ann33	H. annuus	H. annuus	H. winterii	H. annuus	H. annuus	H. annuus
ann34	H. annuus	H. annuus	H. winterii	H. annuus	H. annuus	H. annuus
ann35	H. annuus	H. annuus	H. winterii	H. annuus	H. annuus	H. annuus
ann36	H. annuus	H. annuus	H. winterii	H. annuus	H. annuus	H. annuus
ann37	H. annuus	H. annuus	H. winterii	H. annuus	H. annuus	H. annuus
ann38	H. annuus	H. annuus	H. winterii	H. annuus	H. annuus	H. annuus
ann39	H. annuus	H. annuus	H. winterii	H. annuus	H. annuus	H. annuus
ann40	H. annuus	H. annuus	H. winterii	H. annuus	H. annuus	H. annuus
ann41	H. annuus	H. annuus	H. winterii	H. annuus	H. annuus	H. annuus
ann42	H. annuus	H. annuus	H. winterii	H. annuus	H. annuus	H. annuus
ann43	H. annuus	H. annuus	H. winterii	H. annuus	H. annuus	H. annuus
ann44	H. annuus	H. annuus	H. winterii	H. annuus	H. annuus	H. annuus
ann45	H. annuus	H. annuus	H. winterii	H. annuus	H. annuus	H. annuus
ann46	H. annuus	H. annuus	H. winterii	H. annuus	H. annuus	H. annuus
ann47	H. annuus	H. annuus	H. winterii	H. annuus	H. annuus	H. annuus
ann48	H. annuus	H. annuus	H. winterii	H. annuus	H. annuus	H. annuus
ann49	H. annuus	H. annuus	H. winterii	H. annuus	H. annuus	H. annuus
ann50	H. annuus	H. annuus	H. winterii	H. annuus	H. annuus	H. annuus
ann51	H. annuus	H. annuus	H. winterii	H. annuus	H. annuus	H. annuus
ann52	H. annuus	H. annuus	H. winterii	H. annuus	H. annuus	H. annuus
ann53	H. annuus	H. annuus	H. winterii	H. annuus	H. annuus	H. annuus
ann54	H. annuus	H. annuus	H. winterii	H. annuus	H. annuus	H. annuus
ann55	H. annuus	H. annuus	H. winterii	H. annuus	H. annuus	H. annuus
ann56	H. annuus	H. annuus	H. winterii	H. annuus	H. annuus	H. annuus
ann57	H. annuus	H. annuus	H. winterii	H. annuus	H. annuus	H. annuus
ann58	H. annuus	H. annuus	H. winterii	H. annuus	H. annuus	H. annuus
ann59	H. annuus	H. annuus	H. winterii	H. annuus	H. annuus	H. annuus
ann60	H. annuus	H. annuus	H. winterii	H. annuus	H. annuus	H. annuus
ann61	H. annuus	H. annuus	H. winterii	H. annuus	H. annuus	H. annuus
ann62	H. annuus	H. annuus	H. winterii	H. annuus	H. annuus	H. annuus
ann63	H. annuus	H. annuus	H. paradoxus	H. annuus	H. annuus	H. annuus
ann64	H. annuus	H. annuus	H. winterii	H. annuus	H. annuus	H. annuus
ann65	H. annuus	H. annuus	H. winterii	H. annuus	H. annuus	H. annuus
ann66	H. annuus	H. annuus	H. winterii	H. annuus	H. annuus	H. annuus
ann67	H. annuus	H. annuus	H. winterii	H. annuus	H. annuus	H. annuus
ann68	H. annuus	H. annuus	H. winterii	H. annuus	H. annuus	H. annuus
ann69	H. annuus	H. annuus	H. winterii	H. annuus	H. annuus	H. annuus
ann70	H. annuus	H. annuus	H. winterii	H. annuus	H. annuus	H. annuus
ann71	H. annuus	H. annuus	H. winterii	H. annuus	H. annuus	H. annuus
ann72	H. annuus	H. annuus	H. winterii	H. annuus	H. annuus	H. annuus
ann73	H. annuus	H. annuus	H. winterii	H. annuus	H. annuus	H. annuus
ann74	H. annuus	H. annuus	H. winterii	H. annuus	H. annuus	H. annuus
ann75	H. annuus	H. annuus	H. winterii	H. annuus	H. annuus	H. annuus
ann76	H. annuus	H. annuus	H. winterii	H. annuus	H. annuus	H. annuus
ann77	H. annuus	H. annuus	H. winterii	H. annuus	H. annuus	H. annuus
ann78	H. annuus	H. annuus	H. winterii	H. annuus	H. annuus	H. annuus
ann79	H. annuus	H. annuus	H. winterii	H. annuus	H. annuus	H. annuus
ann80	H. annuus	H. annuus	H. winterii	H. annuus	H. annuus	H. annuus
ann81	H. annuus	H. annuus	H. winterii	H. annuus	H. annuus	H. annuus
ann82	H. annuus	H. annuus	H. winterii	H. annuus	H. annuus	H. annuus
ann83	H. annuus	H. annuus	H. winterii	H. annuus	H. annuus	H. annuus
ann84	H. annuus	H. annuus	H. winterii	H. annuus	H. annuus	H. annuus
ann85	H. annuus	H. annuus	H. winterii	H. annuus	H. annuus	H. annuus
ann86	H. annuus	H. annuus	H. winterii	H. annuus	H. annuus	H. annuus
ann87	H. annuus	H. annuus	H. winterii	H. annuus	H. annuus	H. annuus
ann88	H. annuus	H. annuus	H. winterii	H. annuus	H. annuus	H. annuus
ann89	H. annuus	H. annuus	H. winterii	H. annuus	H. annuus	H. annuus
ann91	H. annuus	H. annuus	H. winterii	H. annuus	H. annuus	H. annuus
ann92	H. annuus	H. annuus	H. winterii	H. annuus	H. annuus	H. annuus
ann93	H. annuus	H. annuus	H. winterii	H. annuus	H. annuus	H. annuus
ann94	H. annuus	H. annuus	H. winterii	H. annuus	H. annuus	H. annuus
ann95	H. annuus	H. annuus	H. winterii	H. annuus	H. annuus	H. annuus
ann96	H. annuus	H. annuus	H. winterii	H. annuus	H. annuus	H. annuus
ann97	H. annuus	H. annuus	H. winterii	H. annuus	H. annuus	H. annuus
ano01	H. anomalus	H. anomalus	H. paradoxus	H. anomalus	H. anomalus	H. anomalus
ano02	H. anomalus	H. anomalus	H. paradoxus	H. anomalus	H. anomalus	H. anomalus
ano03	H. anomalus	H. anomalus	H. paradoxus	H. anomalus	H. anomalus	H. anomalus
ano04	H. anomalus	H. anomalus	H. paradoxus	H. anomalus	H. anomalus	H. anomalus
ano05	H. anomalus	H. anomalus	H. paradoxus	H. anomalus	H. anomalus	H. anomalus
ano144	H. anomalus	H. debilis	H. paradoxus	H. debilis	H. debilis	H. debilis
ano1495	H. anomalus	H. anomalus	H. paradoxus	H. anomalus	H. anomalus	H. anomalus
ano1506	H. anomalus	H. anomalus	H. paradoxus	H. anomalus	H. anomalus	H. anomalus
arg01	H. argophyllus	H. argophyllus	H. winterii	H. argophyllus	H. argophyllus	H. argophyllus
arg02	H. argophyllus	H. argophyllus	H. winterii	H. argophyllus	H. argophyllus	H. argophyllus
arg03	H. argophyllus	H. argophyllus	H. argophyllus	H. argophyllus	H. argophyllus	H. argophyllus
arg04	H. argophyllus	H. argophyllus	H. paradoxus	H. argophyllus	H. argophyllus	H. argophyllus
arg05	H. argophyllus	H. argophyllus	H. winterii	H. argophyllus	H. argophyllus	H. argophyllus
arg06	H. argophyllus	H. argophyllus	H. winterii	H. argophyllus	H. argophyllus	H. argophyllus
arg07	H. argophyllus	H. argophyllus	H. argophyllus	H. argophyllus	H. argophyllus	H. argophyllus
arg08	H. argophyllus	H. argophyllus	H. argophyllus	H. argophyllus	H. argophyllus	H. argophyllus
arg09	H. argophyllus	H. argophyllus	H. winterii	H. argophyllus	H. argophyllus	H. argophyllus
arg10	H. argophyllus	H. argophyllus	H. winterii	H. argophyllus	H. argophyllus	H. argophyllus
arg11	H. argophyllus	H. argophyllus	H. winterii	H. argophyllus	H. argophyllus	H. argophyllus
bol01	H. bolanderi	H. exilis	H. bolanderi	H. bolanderi	H. exilis	H. bolanderi
bol02	H. bolanderi	H. exilis	H. paradoxus	H. exilis	H. exilis	H. bolanderi
bol03	H. bolanderi	H. exilis	H. bolanderi	H. bolanderi	H. exilis	H. bolanderi
bol04	H. bolanderi	H. exilis	H. bolanderi	H. bolanderi	H. bolanderi	H. bolanderi
bol06	H. bolanderi	H. exilis	H. bolanderi	H. bolanderi	H. exilis	H. bolanderi
bol338	H. bolanderi	H. exilis	H. bolanderi	H. bolanderi	H. exilis	H. bolanderi
deb01	H. debilis	H. debilis	H. paradoxus	H. debilis	H. debilis	H. debilis
deb02	H. debilis	H. debilis	H. paradoxus	H. debilis	H. debilis	H. debilis
deb03	H. debilis	H. debilis	H. paradoxus	H. debilis	H. debilis	H. debilis
deb04	H. debilis	H. debilis	H. paradoxus	H. debilis	H. debilis	H. debilis
deb05	H. debilis	H. debilis	H. paradoxus	H. debilis	H. debilis	H. debilis
deb06	H. debilis	H. debilis	H. paradoxus	H. debilis	H. debilis	H. debilis
deb07	H. debilis	H. debilis	H. paradoxus	H. debilis	H. debilis	H. debilis
deb08	H. debilis	H. debilis	H. paradoxus	H. anomalus	H. debilis	H. debilis
deb09	H. debilis	H. debilis	H. paradoxus	H. debilis	H. debilis	H. debilis
deb10	H. debilis	H. debilis	H. paradoxus	H. debilis	H. debilis	H. debilis
deb11	H. debilis	H. debilis	H. paradoxus	H. debilis	H. debilis	H. debilis
deb12	H. debilis	H. debilis	H. paradoxus	H. debilis	H. debilis	H. debilis
deb13	H. debilis	H. annuus	H. paradoxus	H. debilis	H. debilis	H. debilis
deb14	H. debilis	H. debilis	H. paradoxus	H. debilis	H. debilis	H. debilis
deb15	H. debilis	H. debilis	H. paradoxus	H. debilis	H. debilis	H. debilis
dec186	H. decapetalus	H. tuberosus	H. decapetalus	H. decapetalus	H. strumosus
dec222	H. decapetalus	H. annuus	H. decapetalus	H. decapetalus	H. decapetalus
dec314	H. decapetalus	H. divaricatus	H. decapetalus	H. decapetalus	H. decapetalus	H. decapetalus
des01	H. deserticola	H. deserticola	H. paradoxus	H. deserticola	H. deserticola	H. deserticola
des02	H. deserticola	H. deserticola	H. paradoxus	H. deserticola	H. deserticola	H. deserticola
des03	H. deserticola	H. deserticola	H. paradoxus	H. deserticola	H. deserticola	H. deserticola
des04	H. deserticola	H. deserticola	H. paradoxus	H. deserticola	H. deserticola	H. deserticola
des05	H. deserticola	H. deserticola	H. paradoxus	H. deserticola	H. deserticola	H. deserticola
des06	H. deserticola	H. deserticola	H. paradoxus	H. deserticola	H. deserticola	H. deserticola
des07	H. deserticola	H. deserticola	H. paradoxus	H. deserticola	H. deserticola	H. deserticola
des08	H. deserticola	H. deserticola	H. paradoxus	H. deserticola	H. deserticola	H. deserticola
des09	H. deserticola	H. deserticola	H. paradoxus	H. deserticola	H. deserticola	H. deserticola
des10	H. deserticola	H. deserticola	H. paradoxus	H. deserticola	H. deserticola	H. deserticola
des1476	H. deserticola	H. deserticola	H. paradoxus	H. deserticola	H. deserticola	H. deserticola
des1484	H. deserticola	H. deserticola	H. paradoxus	H. deserticola	H. deserticola	H. deserticola
des2463	H. deserticola	H. deserticola	H. paradoxus	H. deserticola	H. deserticola	H. deserticola
des2526	H. deserticola	H. deserticola	H. paradoxus	H. deserticola	H. deserticola	H. deserticola
div320	H. divaricatus	H. divaricatus	H. nutallii	H. divaricatus	H. hirsutus	H. divaricatus
div322	H. divaricatus	H. hirsutus	H. nutallii	H. strumosus	H. strumosus
div324	H. divaricatus	H. hirsutus	H. nutallii	H. divaricatus	H. divaricatus	H. divaricatus
div325	H. divaricatus	H. divaricatus	H. nutallii	H. divaricatus	H. divaricatus	H. divaricatus
div329	H. divaricatus	H. hirsutus	H. nutallii	H. divaricatus	H. strumosus
exi01	H. exilis	H. exilis	H. winterii	H. exilis	H. exilis	H. exilis
exi02	H. exilis	H. exilis	H. bolanderi	H. bolanderi	H. exilis	H. bolanderi
exi03	H. exilis	H. bolanderi	H. bolanderi	H. bolanderi	H. exilis	H. bolanderi
exi04	H. exilis	H. exilis	H. bolanderi	H. exilis	H. exilis	H. exilis
exi05	H. exilis	H. exilis	H. winterii	H. exilis	H. exilis	H. exilis
exi06	H. exilis	H. exilis	H. winterii	H. exilis	H. exilis	H. exilis
exi07	H. exilis	H. exilis	H. paradoxus	H. exilis	H. exilis	H. exilis
exi08	H. exilis	H. annuus	H. paradoxus	H. exilis	H. exilis	H. exilis
exi09	H. exilis	H. exilis	H. paradoxus	H. exilis	H. exilis	H. exilis
exi10	H. exilis	H. annuus	H. paradoxus	H. exilis	H. bolanderi	H. exilis
gig291	H. giganteus	H. giganteus	H. nutallii	H. giganteus	H. giganteus	H. giganteus
gig295	H. giganteus	H. giganteus	H. giganteus	H. giganteus	H. giganteus	H. giganteus
gig297	H. giganteus	H. giganteus	H. nutallii	H. giganteus	H. giganteus	H. giganteus
gig38	H. giganteus	H. giganteus	H. nutallii	H. giganteus	H. giganteus	H. giganteus
gig94	H. giganteus	H. giganteus	H. nutallii	H. giganteus	H. giganteus	H. giganteus
gro114	H. grosseserratus	H. grosseserratus	H. nutallii	H. grosseserratus	H. grosseserratus	H. grosseserratus
gro118	H. grosseserratus	H. grosseserratus	H. nutallii	H. nutallii	H. maximilliani
gro124	H. grosseserratus	H. grosseserratus	H. nutallii	H. grosseserratus	H. grosseserratus	H. grosseserratus
gro129	H. grosseserratus	H. grosseserratus	H. nutallii	H. grosseserratus	H. grosseserratus	H. grosseserratus
gro209	H. grosseserratus	H. grosseserratus	H. nutallii	H. grosseserratus	H. grosseserratus	H. grosseserratus
gro302	H. grosseserratus	H. grosseserratus	H. nutallii	H. grosseserratus	H. grosseserratus	H. grosseserratus
hir134	H. hirsutus	H. divaricatus	H. nutallii	H. divaricatus	H. strumosus	H. hirsutus
hir146	H. hirsutus	H. divaricatus	H. nutallii	H. divaricatus	H. divaricatus	H. hirsutus
hir197	H. hirsutus	H. divaricatus	H. decapetalus	H. divaricatus	H. strumosus
hir238	H. hirsutus	H. divaricatus	H. nutallii	H. divaricatus	H. strumosus
max01	H. maximilliani	H. maximilliani	H. nutallii	H. maximilliani	H. maximilliani	H. maximilliani
max02	H. maximilliani	H. maximilliani	H. nutallii	H. maximilliani	H. maximilliani	H. maximilliani
max03	H. maximilliani	H. maximilliani	H. nutallii	H. maximilliani	H. maximilliani	H. maximilliani
max04	H. maximilliani	H. maximilliani	H. nutallii	H. maximilliani	H. maximilliani	H. maximilliani
max05	H. maximilliani	H. nutallii	H. nutallii	H. nutallii	H. nutallii	H. nutallii
max06	H. maximilliani	H. maximilliani	H. nutallii	H. maximilliani	H. maximilliani	H. maximilliani
max07	H. maximilliani	H. maximilliani	H. nutallii	H. maximilliani	H. maximilliani	H. maximilliani
max08	H. maximilliani	H. maximilliani	H. nutallii	H. maximilliani	H. maximilliani	H. maximilliani
max09	H. maximilliani	H. maximilliani	H. nutallii	H. maximilliani	H. maximilliani	H. maximilliani
max148	H. maximilliani	H. annuus	H. winterii	H. winterii	H. winterii	H. winterii
max277	H. maximilliani	H. maximilliani	H. nutallii	H. maximilliani	H. maximilliani	H. maximilliani
neg01	H. neglectus	H. neglectus	H. paradoxus	H. neglectus	H. exilis	H. neglectus
neg02	H. neglectus	H. neglectus	H. paradoxus	H. neglectus	H. exilis	H. neglectus
neg03	H. neglectus	H. neglectus	H. paradoxus	H. neglectus	H. exilis	H. neglectus
neg04	H. neglectus	H. neglectus	H. paradoxus	H. neglectus	H. exilis	H. neglectus
neg05	H. neglectus	H. neglectus	H. paradoxus	H. neglectus	H. exilis	H. neglectus
neg06	H. neglectus	H. neglectus	H. paradoxus	H. neglectus	H. exilis	H. neglectus
neg07	H. neglectus	H. neglectus	H. paradoxus	H. neglectus	H. exilis	H. neglectus
neg08	H. neglectus	H. neglectus	H. paradoxus	H. neglectus	H. exilis	H. neglectus
neg09	H. neglectus	H. neglectus	H. paradoxus	H. neglectus	H. exilis	H. neglectus
neg10	H. neglectus	H. neglectus	H. paradoxus	H. neglectus	H. exilis	H. neglectus
neg267	H. neglectus	H. neglectus	H. paradoxus	H. neglectus	H. exilis	H. neglectus
neg271	H. neglectus	H. neglectus	H. paradoxus	H. neglectus	H. debilis	H. neglectus
neg273	H. neglectus	H. neglectus	H. paradoxus	H. neglectus	H. neglectus	H. neglectus
neg301	H. neglectus	H. neglectus	H. paradoxus	H. neglectus	H. neglectus	H. neglectus
neg307	H. neglectus	H. neglectus	H. paradoxus	H. neglectus	H. exilis	H. neglectus
neg309	H. neglectus	H. neglectus	H. paradoxus	H. neglectus	H. exilis	H. neglectus
neg311	H. neglectus	H. neglectus	H. paradoxus	H. petiolaris	H. exilis	H. neglectus
neg327	H. neglectus	H. neglectus	H. paradoxus	H. neglectus	H. exilis	H. neglectus
niv01	H. niveus	H. niveus	H. paradoxus	H. niveus	H. niveus	H. niveus
niv02	H. niveus	H. niveus	H. paradoxus	H. niveus	H. niveus	H. niveus
niv03	H. niveus	H. niveus	H. paradoxus	H. niveus	H. niveus	H. niveus
niv04	H. niveus	H. niveus	H. paradoxus	H. niveus	H. niveus	H. niveus
niv05	H. niveus	H. niveus	H. paradoxus	H. niveus	H. exilis	H. niveus
niv06	H. niveus	H. niveus	H. paradoxus	H. niveus	H. niveus	H. niveus
niv07	H. niveus	H. neglectus	H. paradoxus	H. petiolaris	H. exilis	H. petiolaris
niv08	H. niveus	H. niveus	H. paradoxus	H. niveus	H. niveus	H. niveus
niv09	H. niveus	H. niveus	H. paradoxus	H. niveus	H. niveus	H. niveus
niv10	H. niveus	H. niveus	H. paradoxus	H. niveus	H. niveus	H. niveus
niv286	H. niveus	H. niveus	H. paradoxus	H. niveus	H. niveus	H. niveus
niv291	H. niveus	H. niveus	H. paradoxus	H. niveus	H. exilis	H. niveus
niv292	H. niveus	H. niveus	H. paradoxus	H. niveus	H. niveus	H. niveus
niv294	H. niveus	H. niveus	H. paradoxus	H. niveus	H. niveus	H. niveus
niv295	H. niveus	H. niveus	H. paradoxus	H. niveus	H. niveus	H. niveus
niv296	H. niveus	H. niveus	H. paradoxus	H. niveus	H. niveus	H. niveus
niv302	H. niveus	H. niveus	H. paradoxus	H. niveus	H. niveus	H. niveus
niv334	H. niveus	H. niveus	H. paradoxus	H. niveus	H. niveus	H. niveus
nut01	H. nutallii	H. maximilliani	H. nutallii	H. nutallii	H. nutallii	H. nutallii
nut02	H. nutallii	H. maximilliani	H. nutallii	H. nutallii	H. nutallii	H. nutallii
nut03	H. nutallii	H. maximilliani	H. nutallii	H. nutallii	H. nutallii	H. nutallii
par04	H. paradoxus	H. annuus	H. winterii	H. paradoxus	H. paradoxus	H. paradoxus
par07	H. paradoxus	H. annuus	H. winterii	H. paradoxus	H. paradoxus	H. paradoxus
pet01	H. petiolaris	H. neglectus	H. paradoxus	H. petiolaris	H. exilis	H. neglectus
pet02	H. petiolaris	H. petiolaris	H. winterii	H. annuus	H. exilis	H. petiolaris
pet03	H. petiolaris	H. petiolaris	H. paradoxus	H. petiolaris	H. exilis	H. petiolaris
pet04	H. petiolaris	H. petiolaris	H. paradoxus	H. petiolaris	H. petiolaris	H. petiolaris
pet05	H. petiolaris	H. petiolaris	H. paradoxus	H. petiolaris	H. petiolaris	H. petiolaris
pet06	H. petiolaris	H. petiolaris	H. paradoxus	H. petiolaris	H. petiolaris	H. petiolaris
pet07	H. petiolaris	H. petiolaris	H. paradoxus	H. petiolaris	H. exilis	H. petiolaris
pet08	H. petiolaris	H. petiolaris	H. paradoxus	H. petiolaris	H. exilis	H. petiolaris
pet09	H. petiolaris	H. petiolaris	H. paradoxus	H. petiolaris	H. exilis	H. petiolaris
pet10	H. petiolaris	H. petiolaris	H. paradoxus	H. petiolaris	H. debilis	H. petiolaris
pet11	H. petiolaris	H. petiolaris	H. winterii	H. petiolaris	H. petiolaris	H. petiolaris
pet248	H. petiolaris	H. petiolaris	H. paradoxus	H. petiolaris	H. petiolaris	H. petiolaris
pet256	H. petiolaris	H. petiolaris	H. paradoxus	H. petiolaris	H. petiolaris	H. petiolaris
pet331	H. petiolaris	H. petiolaris	H. paradoxus	H. petiolaris	H. petiolaris	H. petiolaris
pet333	H. petiolaris	H. petiolaris	H. paradoxus	H. petiolaris	H. petiolaris	H. petiolaris
pet346	H. petiolaris	H. neglectus	H. paradoxus	H. neglectus	H. exilis	H. petiolaris
pet349	H. petiolaris	H. petiolaris	H. paradoxus	H. petiolaris	H. petiolaris	H. petiolaris
pet354	H. petiolaris	H. petiolaris	H. paradoxus	H. petiolaris	H. petiolaris	H. petiolaris
pet88	H. petiolaris	H. annuus	H. winterii	H. annuus	H. annuus	H. annuus
pra01	H. praecox	H. praecox	H. paradoxus	H. praecox	H. praecox	H. praecox
pra02	H. praecox	H. praecox	H. paradoxus	H. praecox	H. praecox	H. praecox
pra03	H. praecox	H. praecox	H. paradoxus	H. praecox	H. praecox	H. praecox
pra04	H. praecox	H. debilis	H. paradoxus	H. debilis	H. debilis	H. debilis
pra05	H. praecox	H. praecox	H. paradoxus	H. praecox	H. debilis	H. praecox
pra06	H. praecox	H. praecox	H. paradoxus	H. praecox	H. praecox	H. praecox
pra07	H. praecox	H. praecox	H. paradoxus	H. praecox	H. praecox	H. praecox
str52	H. strumosus	H. divaricatus	H. nutallii	H. divaricatus	H. divaricatus	H. divaricatus
tub179	H. tuberosus	H. tuberosus	H. nutallii	H. tuberosus	H. tuberosus	H. tuberosus
tub242	H. tuberosus	H. tuberosus	H. nutallii	H. tuberosus	H. tuberosus	H. tuberosus
tub254	H. tuberosus	H. tuberosus	H. decapetalus	H. tuberosus	H. tuberosus	H. tuberosus
tub261	H. tuberosus	H. tuberosus	H. nutallii	H. tuberosus	H. tuberosus	H. tuberosus
tub32	H. tuberosus	H. tuberosus	H. nutallii	H. tuberosus	H. tuberosus	H. tuberosus
tub69	H. tuberosus	H. tuberosus	H. nutallii	H. tuberosus	H. tuberosus	H. tuberosus
win01	H. winterii	H. annuus	H. winterii	H. winterii	H. maximilliani	H. winterii
win02	H. winterii	H. annuus	H. winterii	H. winterii	H. winterii	H. winterii
win03	H. winterii	H. annuus	H. winterii	H. annuus	H. annuus	H. winterii
win04	H. winterii	H. annuus	H. winterii	H. maximilliani	H. maximilliani	H. winterii
