# Supplementary material for: Reliable genomic strategies for species classification of plant genetic resources
Source: BMC Bioinformatics. 2021 Mar 31;22:173. doi: 10.1186/s12859-021-04018-6 (PMC8011391; doi:10.1186/s12859-021-04018-6)
Supplement: Supplementary file 6 — Additional file 6. Tomato AFLP dataset and predictions. List of tomato AFLP accessions included in this study, their a priori classifications and species predictions from all classifiers studied. [file 12859_2021_4018_MOESM6_ESM.csv]

	A priori classifications	RF	NBLOO	NJ	1-NN	3-NN
LA1626_1	S. arcanum	S. arcanum	S. galapagense	S. arcanum	S. arcanum	S. arcanum
LA2917_1	S. arcanum	S. arcanum	S. galapagense	S. arcanum	S. arcanum	S. arcanum
PE22_1	S. arcanum	S. arcanum	S. galapagense	S. neorickii	S. neorickii	S. arcanum
LA1984_2	Hybrid	S. arcanum	S. galapagense	S. huaylasense	S. huaylasense	S. huaylasense
ECU0969_5	S. arcanum	S. chilense	S. galapagense	S. chilense	S. huaylasense
LA2157_2	S. arcanum	S. arcanum	S. galapagense	S. arcanum	S. arcanum	S. arcanum
ECU0777_1	S. arcanum	S. arcanum	S. galapagense	S. peruvianum	S. peruvianum
ECU0783_1	S. arcanum	S. arcanum	S. galapagense	S. peruvianum	S. peruvianum	S. peruvianum
LA0441_2	S. arcanum	S. arcanum	S. galapagense	S. arcanum	S. arcanum	S. arcanum
LA1395_1	S. arcanum	S. arcanum	S. galapagense	S. arcanum	S. arcanum	S. arcanum
LA2185_1	S. arcanum	S. neorickii	S. galapagense	S. arcanum	S. arcanum	S. arcanum
PE20_1	S. huaylasense	S. huaylasense	S. huaylasense	S. huaylasense	S. huaylasense	S. huaylasense
LA1364_1	Hybrid	S. peruvianum	S. galapagense	S. peruvianum	S. corneliomulleri
LA1983_1	S. huaylasense	S. huaylasense	S. huaylasense	S. huaylasense	S. huaylasense	S. huaylasense
LA2561_1	S. huaylasense	S. huaylasense	S. huaylasense	S. huaylasense	S. huaylasense	S. huaylasense
PE19_1	S. huaylasense	S. huaylasense	S. huaylasense	S. huaylasense	S. huaylasense	S. huaylasense
PER562_7	S. peruvianum	S. peruvianum	S. galapagense	S. peruvianum	S. peruvianum	S. peruvianum
CH37_2	S. peruvianum	S. peruvianum	S. galapagense	S. peruvianum	S. peruvianum	S. peruvianum
T110_1	S. peruvianum	S. peruvianum	S. galapagense	S. peruvianum	S. peruvianum	S. peruvianum
T137_2	S. peruvianum	S. peruvianum	S. galapagense	S. peruvianum	S. peruvianum	S. peruvianum
T113_1	S. peruvianum	S. peruvianum	S. galapagense	S. peruvianum	S. peruvianum	S. peruvianum
CH20_1	S. peruvianum	S. peruvianum	S. galapagense	S. peruvianum	S. peruvianum	S. peruvianum
T140_3	S. peruvianum	S. chilense	S. galapagense	S. corneliomulleri	S. corneliomulleri	S. peruvianum
CH45_1	S. peruvianum	S. peruvianum	S. galapagense	S. peruvianum	S. peruvianum	S. peruvianum
PER429_1	S. peruvianum	S. peruvianum	S. galapagense	S. corneliomulleri	S. corneliomulleri	S. peruvianum
CH24_2	S. peruvianum	S. peruvianum	S. galapagense	S. peruvianum	S. peruvianum	S. peruvianum
T049_4	S. peruvianum	S. peruvianum	S. galapagense	S. peruvianum	S. peruvianum	S. peruvianum
T043_1	S. peruvianum	S. peruvianum	S. galapagense	S. corneliomulleri	S. corneliomulleri	S. peruvianum
T041_1	S. chilense	S. chilense	S. galapagense	S. peruvianum	S. peruvianum	S. chilense
LA1305_1	S. corneliomulleri	S. peruvianum	S. galapagense	S. corneliomulleri	S. peruvianum	S. corneliomulleri
LA1473_1	S. corneliomulleri	S. peruvianum	S. corneliomulleri	S. peruvianum	S. peruvianum
LA1292_1	S. corneliomulleri	S. peruvianum	S. galapagense	S. peruvianum	S. peruvianum	S. peruvianum
LA1945_3	S. corneliomulleri	S. peruvianum	S. galapagense	S. corneliomulleri	S. corneliomulleri	S. corneliomulleri
CH46_4	S. chilense	S. chilense	S. galapagense	S. chilense	S. chilense	S. chilense
LA2932_1	S. chilense	S. chilense	S. galapagense	S. chilense	S. chilense	S. chilense
LA2930_1	S. chilense	S. chilense	S. galapagense	S. chilense	S. chilense	S. chilense
T074_9	S. chilense	S. chilense	S. galapagense	S. chilense	S. chilense	S. chilense
PER551_1	S. chilense	S. chilense	S. galapagense	S. chilense	S. chilense	S. chilense
LA1969_1	S. chilense	S. chilense	S. galapagense	S. chilense	S. chilense	S. chilense
T076_1	S. chilense	S. chilense	S. galapagense	S. chilense	S. chilense	S. chilense
T077_3	S. chilense	S. chilense	S. galapagense	S. chilense	S. chilense	S. chilense
T107_1	S. chilense	S. chilense	S. galapagense	S. chilense	S. chilense	S. chilense
CH64_2	S. chilense	S. chilense	S. galapagense	S. chilense	S. chilense	S. chilense
T091_2	S. chilense	S. chilense	S. galapagense	S. chilense	S. chilense	S. chilense
T136_1	S. chilense	S. chilense	S. galapagense	S. chilense	S. chilense	S. chilense
T109_2	S. chilense	S. chilense	S. galapagense	S. chilense	S. chilense	S. chilense
T101_5	S. chilense	S. chilense	S. galapagense	S. chilense	S. chilense	S. chilense
CH55_5	S. chilense	S. chilense	S. galapagense	S. chilense	S. chilense	S. chilense
T085_16	S. chilense	S. chilense	S. galapagense	S. chilense	S. chilense	S. chilense
LA0458_1	S. chilense	S. chilense	S. galapagense	S. chilense	S. chilense	S. chilense
CH15_2	S. chilense	S. chilense	S. galapagense	S. chilense	S. chilense	S. chilense
CH57_1	S. chilense	S. chilense	S. galapagense	S. chilense	S. chilense	S. chilense
CH59_6	S. chilense	S. chilense	S. galapagense	S. chilense	S. chilense	S. chilense
PER526_1	S. chilense	S. chilense	S. galapagense	S. chilense	S. chilense	S. chilense
T082_1	S. chilense	S. chilense	S. galapagense	S. chilense	S. chilense	S. chilense
T117_4	S. chilense	S. chilense	S. galapagense	S. chilense	S. chilense	S. chilense
LA0460_1	S. chilense	S. chilense	S. galapagense	S. chilense	S. chilense	S. chilense
T095_12	S. chilense	S. chilense	S. galapagense	S. chilense	S. chilense	S. chilense
ECU1007_1	Hybrid	S. pimpinellifolium	S. galapagense	S. pimpinellifolium	S. pimpinellifolium	S. pimpinellifolium
LA1449_1	S. cheesmaniae	S. cheesmaniae	S. galapagense	S. cheesmaniae	S. cheesmaniae	S. cheesmaniae
GLP35_1	S. cheesmaniae	S. cheesmaniae	S. galapagense	S. cheesmaniae	S. cheesmaniae	S. cheesmaniae
GLP34_1	S. cheesmaniae	S. cheesmaniae	S. galapagense	S. cheesmaniae	S. cheesmaniae	S. cheesmaniae
GLP54_2	S. cheesmaniae	S. cheesmaniae	S. galapagense	S. galapagense	S. galapagense	S. cheesmaniae
GLP39_2	S. cheesmaniae	S. cheesmaniae	S. galapagense	S. cheesmaniae	S. cheesmaniae	S. cheesmaniae
GLP27_3	S. cheesmaniae	S. cheesmaniae	S. galapagense	S. cheesmaniae	S. cheesmaniae	S. cheesmaniae
GLP57_3	S. cheesmaniae	S. cheesmaniae	S. galapagense	S. cheesmaniae	S. cheesmaniae	S. cheesmaniae
GLP44_2	S. cheesmaniae	S. cheesmaniae	S. galapagense	S. cheesmaniae	S. cheesmaniae	S. cheesmaniae
LA0483_1	S. galapagense	S. cheesmaniae	S. cheesmaniae	S. cheesmaniae	S. cheesmaniae	S. cheesmaniae
LA0317_1	S. galapagense	S. cheesmaniae	S. cheesmaniae	S. cheesmaniae	S. cheesmaniae	S. galapagense
ECU96_3	S. lycopersicum	S. lycopersicum	S. galapagense	S. lycopersicum	S. lycopersicum	S. lycopersicum
ECU1068_4	S. lycopersicum	S. lycopersicum	S. galapagense	S. lycopersicum	S. lycopersicum	S. lycopersicum
ECU1117_6	S. lycopersicum	S. lycopersicum	S. galapagense	S. lycopersicum	S. lycopersicum	S. lycopersicum
B103_1	S. lycopersicum	S. lycopersicum	S. lycopersicum	S. lycopersicum	S. lycopersicum	S. lycopersicum
ECU1123_3	S. lycopersicum	S. lycopersicum	S. galapagense	S. lycopersicum	S. lycopersicum	S. lycopersicum
LA1307_1	S. lycopersicum	S. lycopersicum	S. galapagense	S. lycopersicum	S. lycopersicum	S. lycopersicum
ECU1150_2	S. lycopersicum	S. lycopersicum	S. galapagense	S. lycopersicum	S. lycopersicum	S. lycopersicum
ECU1474_1	S. lycopersicum	S. lycopersicum	S. galapagense	S. lycopersicum	S. lycopersicum	S. lycopersicum
B046_1	S. lycopersicum	S. lycopersicum	S. galapagense	S. lycopersicum	S. lycopersicum	S. lycopersicum
ECU0574_1	S. pimpinellifolium	S. pimpinellifolium	S. galapagense	S. lycopersicum	S. pimpinellifolium	S. pimpinellifolium
LA0373_1	S. pimpinellifolium	S. pimpinellifolium	S. galapagense	S. pimpinellifolium	S. pimpinellifolium	S. pimpinellifolium
LA2176_1	S. pimpinellifolium	S. pimpinellifolium	S. galapagense	S. pimpinellifolium	S. pimpinellifolium	S. pimpinellifolium
LA0369_1	S. pimpinellifolium	S. pimpinellifolium	S. galapagense	S. pimpinellifolium	S. pimpinellifolium	S. pimpinellifolium
LA1689_1	S. pimpinellifolium	S. pimpinellifolium	S. galapagense	S. chilense	S. pimpinellifolium	S. pimpinellifolium
T011_5	S. pimpinellifolium	S. pimpinellifolium	S. galapagense	S. pimpinellifolium	S. pimpinellifolium	S. pimpinellifolium
ECU0733_1	S. pimpinellifolium	S. pimpinellifolium	S. galapagense	S. pimpinellifolium	S. pimpinellifolium	S. pimpinellifolium
T008_1	S. pimpinellifolium	S. pimpinellifolium	S. galapagense	S. pimpinellifolium	S. pimpinellifolium	S. pimpinellifolium
ECU0719_1	S. pimpinellifolium	S. pimpinellifolium	S. galapagense	S. chilense	S. pimpinellifolium	S. pimpinellifolium
PE15_1	S. pimpinellifolium	S. pimpinellifolium	S. galapagense	S. pimpinellifolium	S. pimpinellifolium	S. pimpinellifolium
LA1332_1	S. pimpinellifolium	S. pimpinellifolium	S. galapagense	S. pimpinellifolium	S. pimpinellifolium	S. pimpinellifolium
PE14_4	S. pimpinellifolium	S. pimpinellifolium	S. galapagense	S. pimpinellifolium	S. pimpinellifolium	S. pimpinellifolium
T016_4	S. pimpinellifolium	S. pimpinellifolium	S. galapagense	S. pimpinellifolium	S. pimpinellifolium	S. pimpinellifolium
LA1246_1	S. pimpinellifolium	S. pimpinellifolium	S. galapagense	S. chilense	S. cheesmaniae	S. pimpinellifolium
ECU1159_1	S. pimpinellifolium	S. pimpinellifolium	S. galapagense	S. cheesmaniae	S. cheesmaniae	S. pimpinellifolium
ECU1349_1	S. pimpinellifolium	S. pimpinellifolium	S. galapagense	S. lycopersicum	S. lycopersicum	S. pimpinellifolium
ECU1516_1	S. pimpinellifolium	S. pimpinellifolium	S. galapagense	S. lycopersicum	S. pimpinellifolium	S. pimpinellifolium
LA3124_2	S. pimpinellifolium	S. pimpinellifolium	S. galapagense	S. pimpinellifolium	S. pimpinellifolium	S. cheesmaniae
LA1334_1	S. pimpinellifolium	S. pimpinellifolium	S. galapagense	S. pimpinellifolium	S. pimpinellifolium	S. pimpinellifolium
LA1429_1	S. pimpinellifolium	S. pimpinellifolium	S. galapagense	S. pimpinellifolium	S. pimpinellifolium	S. pimpinellifolium
T093_1	S. pimpinellifolium	S. pimpinellifolium	S. galapagense	S. chilense	S. lycopersicum	S. lycopersicum
PER502_1	S. chmielewskii	S. chmielewskii	S. chmielewskii	S. chmielewskii	S. chmielewskii	S. chmielewskii
PER499_1	S. chmielewskii	S. chmielewskii	S. chmielewskii	S. chmielewskii	S. chmielewskii	S. chmielewskii
PER512_1	S. chmielewskii	S. chmielewskii	S. chmielewskii	S. chmielewskii	S. chmielewskii	S. chmielewskii
LA1330_1	S. chmielewskii	S. chmielewskii	S. chmielewskii	S. chmielewskii	S. chmielewskii	S. chmielewskii
PER489_1	S. chmielewskii	S. chmielewskii	S. chmielewskii	S. chmielewskii	S. chmielewskii	S. chmielewskii
PER452_3	S. chmielewskii	S. chmielewskii	S. chmielewskii	S. chmielewskii	S. chmielewskii	S. chmielewskii
PER483_1	S. chmielewskii	S. chmielewskii	S. chmielewskii	S. chmielewskii	S. chmielewskii	S. chmielewskii
LA1306_1	S. chmielewskii	S. chmielewskii	S. chmielewskii	S. chmielewskii	S. chmielewskii	S. chmielewskii
LA3653_1	S. chmielewskii	S. chmielewskii	S. chmielewskii	S. chmielewskii	S. chmielewskii	S. chmielewskii
LA3643_1	S. chmielewskii	S. chmielewskii	S. chmielewskii	S. chmielewskii	S. chmielewskii	S. chmielewskii
LA1626A_1	S. neorickii	S. neorickii	S. galapagense	S. neorickii	S. neorickii	S. neorickii
ECU0301_2	S. neorickii	S. neorickii	S. galapagense	S. neorickii	S. neorickii	S. neorickii
PER493_7	S. neorickii	S. neorickii	S. galapagense	S. neorickii	S. neorickii	S. neorickii
LA3655_1	S. neorickii	S. neorickii	S. galapagense	S. neorickii	S. neorickii	S. neorickii
ECU1632_1	S. neorickii	S. neorickii	S. galapagense	S. neorickii	S. neorickii	S. neorickii
ECU0450_1	S. neorickii	S. neorickii	S. neorickii	S. neorickii	S. neorickii	S. neorickii
ECU1617_2	S. neorickii	S. neorickii	S. galapagense	S. neorickii	S. neorickii	S. neorickii
ECU1626_1	S. neorickii	S. neorickii	S. neorickii	S. neorickii	S. neorickii	S. neorickii
ECU0106_1	S. neorickii	S. neorickii	S. galapagense	S. neorickii	S. neorickii	S. neorickii
LA2325_1	S. neorickii	S. neorickii	S. galapagense	S. neorickii	S. neorickii	S. neorickii
ECU1636_1	S. neorickii	S. neorickii	S. galapagense	S. neorickii	S. neorickii	S. neorickii
LA1322_1	S. neorickii	S. neorickii	S. galapagense	S. neorickii	S. neorickii	S. neorickii
ECU0531_1	S. habrochaites	S. habrochaites	S. galapagense	S. habrochaites	S. habrochaites	S. habrochaites
LA2314_1	S. habrochaites	S. habrochaites	S. galapagense	S. habrochaites	S. habrochaites	S. habrochaites
LA2861_1	S. habrochaites	S. habrochaites	S. galapagense	S. habrochaites	S. habrochaites	S. habrochaites
T039_1	S. habrochaites	S. habrochaites	S. galapagense	S. habrochaites	S. habrochaites	S. habrochaites
ECU0527_1	S. habrochaites	S. habrochaites	S. galapagense	S. habrochaites	S. habrochaites	S. habrochaites
LA1753_1	S. habrochaites	S. habrochaites	S. galapagense	S. habrochaites	S. habrochaites	S. habrochaites
LA1223_1	S. habrochaites	S. habrochaites	S. galapagense	S. habrochaites	S. habrochaites	S. habrochaites
ECU0544_2	S. habrochaites	S. habrochaites	S. galapagense	S. habrochaites	S. habrochaites	S. habrochaites
ECU0537_1	S. habrochaites	S. habrochaites	S. galapagense	S. habrochaites	S. habrochaites	S. habrochaites
LA2098_1	S. habrochaites	S. habrochaites	S. galapagense	S. habrochaites	S. habrochaites	S. habrochaites
ECU0524_8	S. habrochaites	S. habrochaites	S. galapagense	S. habrochaites	S. habrochaites	S. habrochaites
ECU1498_1	S. habrochaites	S. habrochaites	S. galapagense	S. habrochaites	S. habrochaites	S. habrochaites
ECU0652_1	S. habrochaites	S. habrochaites	S. galapagense	S. habrochaites	S. habrochaites	S. habrochaites
ECU0533_1	S. habrochaites	S. habrochaites	S. galapagense	S. habrochaites	S. habrochaites	S. habrochaites
T090_1	S. lycopersicoides	S. lycopersicoides	S. lycopersicoides	S. lycopersicoides	S. lycopersicoides	S. lycopersicoides
T104_7	S. lycopersicoides	S. lycopersicoides	S. lycopersicoides	S. lycopersicoides	S. lycopersicoides	S. lycopersicoides
T096_3	S. lycopersicoides	S. lycopersicoides	S. lycopersicoides	S. lycopersicoides	S. lycopersicoides	S. lycopersicoides
T052_3	S. pennelii	S. pennelii	S. galapagense	S. pennelii	S. pennelii	S. pennelii
LA1940_2	S. pennelii	S. pennelii	S. galapagense	S. pennelii	S. pennelii	S. pennelii
T139_1	S. pennelii	S. pennelii	S. galapagense	S. pennelii	S. pennelii	S. pennelii
ECU0559_2	S. pennelii	S. pennelii	S. galapagense	S. pennelii	S. pennelii	S. pennelii
LA1926_1	S. pennelii	S. pennelii	S. galapagense	S. pennelii	S. pennelii	S. pennelii
T050_2	S. pennelii	S. pennelii	S. galapagense	S. pennelii	S. pennelii	S. pennelii
LA2580_1	S. pennelii	S. pennelii	S. galapagense	S. pennelii	S. pennelii	S. pennelii
LA1272_2	S. pennelii	S. pennelii	S. galapagense	S. pennelii	S. pennelii	S. pennelii
PE45_2	S. pennelii	S. pennelii	S. galapagense	S. pennelii	S. pennelii	S. pennelii
